# Supplementary material for: Transcriptomic changes in autophagy-related genes are inversely correlated with inflammation and are associated with multiple sclerosis lesion pathology
Source: Brain Behav Immun Health. 2022 Sep 8;25:100510. doi: 10.1016/j.bbih.2022.100510 (PMC9478930; doi:10.1016/j.bbih.2022.100510)
Supplement: Multimedia component 2Human MS brain tissue data and autophagy/lysosomal gene set [file mmc2.xlsx]

## Sheet: WM_Targetfile
sample_ID	sample_name	donor_ID	lesiontype	age	sex	RIN	brain_pH	PMI	Group	PMI_min
ST31	CWM_2012_070	2012-070	CNT	79	M	7.7	6.38	5.45	CWM	345
ST32	CWM_2012_088	2012-088	CNT	85	F	7.2	6.6	6.25	CWM	385
ST33	activeWML_2011_077	2011-077	activeWML	66	F	8.6	6.45	9.35	activeWML	575
ST34	NAWM_2018_115	2018-115	NAWM	56	M	7.5	6.6	6.15	NAWM	375
ST37	NAWM_2011_048	2011-048	NAWM	53	M	6.7	6.38	10	NAWM	600
ST38	NAWM_2018_116	2018-116	NAWM	66	F	8	6.7	9.3	NAWM	570
ST67	Mixed_2014_038	2014-038	Mixed_active-inactive	35	F	7.4	6.37	10.2	Mixed_active-inactive	620
ST68	Mixed_2014_001	2014-001	Mixed_active-inactive	57	M	7.4	6.8	10.15	Mixed_active-inactive	615
ST69	ActiveWML_2015-064	2015-064	activeWML	50	M	8.7	6.55	10.5	activeWML	650
ST70	activeWML_2011_077	2011-077	activeWML	66	F	6.7	6.45	9.35	activeWML	575
ST71	Mixed_2006_017	2006-017	Mixed_active-inactive	44	F	7.2	6.34	10.15	Mixed_active-inactive	615
ST72	Mixed_2008-014	2008-014	Mixed_active-inactive	49	M	6.26	6.26	8	Mixed_active-inactive	480
ST73	Mixed_2013-047	2013-047	Mixed_active-inactive	48	F	6.2	6.1	11.3	Mixed_active-inactive	690
ST74	Mixed_2015_0822	2015-0822	Mixed_active-inactive	47	F	6.2	5.78	8.35	Mixed_active-inactive	515
ST75	Inactive_2006-017	2006-017	Inactive	44	F	8.5	6.34	10.15	Inactive	615
ST77	Remyelinated_2003_014	2003-014	Remyelinated	49	F	8.5	6.43	5.45	Remyelinated	345
ST78	Remyelinated_2003_014	2003-014	Remyelinated	49	F	8.6	6.43	5.45	Remyelinated	345
ST79	ActiveWML_2007_085	2007-085	activeWML	66	F	7.9	6.18	6	activeWML	360
